# Supplementary material for: Neutrophil Activity and Extracellular Matrix Degradation: Drivers of Lung Tissue Destruction in Fatal COVID-19 Cases and Implications for Long COVID
Source: Biomolecules. 2024 Feb 17;14(2):236. doi: 10.3390/biom14020236 (PMC10886497; doi:10.3390/biom14020236)
Supplement: Supplementary file 1 [file biomolecules-14-00236-s001.zip]

Archive with 1 entries (1 files):
- biomolecules-2831680-supplementary.pdf
